# Supplementary material for: Bohemian Knotweed Reynoutria × bohemica Chrtek et Chrtková Seems Not to Rely Heavily on Allelopathy for Its Persistence in Invaded Sites in the Southwest Part of the Zagreb, Croatia
Source: Plants (Basel). 2023 Jun 5;12(11):2222. doi: 10.3390/plants12112222 (PMC10255837; doi:10.3390/plants12112222)
Supplement: Supplementary file 1 [file plants-12-02222-s001.zip]

Archive with 1 entries (1 files):
- plants-2329150-supplementary.pdf
